# Supplementary material for: Beyond Communication and Risk in a Post-Pandemic World: A Survey on Radon in Spain
Source: Int J Environ Res Public Health. 2025 Nov 3;22(11):1667. doi: 10.3390/ijerph22111667 (PMC12652366; doi:10.3390/ijerph22111667)
Supplement: Supplementary file 1 [file ijerph-22-01667-s001.zip]

Archive with 1 entries (1 files):
- ijerph-3871988-supplementary.pdf
